# Supplementary material for: Dual Responsive Dependent Background Color Based on Thermochromic 1D Photonic Crystal Multilayer Films
Source: Polymers (Basel). 2022 Dec 6;14(23):5330. doi: 10.3390/polym14235330 (PMC9735666; doi:10.3390/polym14235330)
Supplement: Supplementary file 1 [file polymers-14-05330-s001.zip]

Archive with 1 entries (1 files):
- polymers-2083605-supplementary.pdf
